# Supplementary material for: Diabetes Is Associated with Worse Postoperative Mortality and Morbidity in Bariatric Surgery, Regardless of the Procedure
Source: J Clin Med. 2024 May 28;13(11):3174. doi: 10.3390/jcm13113174 (PMC11173340; doi:10.3390/jcm13113174)
Supplement: Supplementary file 1 [file jcm-13-03174-s001.zip]

Archive with 1 entries (1 files):
- jcm-2984146-supplementary.pdf
